# Supplementary material for: Bioacoustics as a Measure of Population Size and Breeding Success of European Storm Petrels Hydrobates pelagicus
Source: Ecol Evol. 2025 Aug 11;15(8):e71893. doi: 10.1002/ece3.71893 (PMC12336414; doi:10.1002/ece3.71893)
Supplement: Supplementary file 1 — Data S1. [file ECE3-15-e71893-s001.zip]

Archive with 6 entries (6 files):
- Aim1-code_petrel.csv
- Aim2-code_petrel.csv
- Aim3-code_petrel.csv
- DataS1.docx
- petrel_codefile.R
- summary-data-for-plots.csv
