# Supplementary material for: Bioacoustics as a Measure of Population Size and Breeding Success of European Storm Petrels Hydrobates pelagicus
Source: Ecol Evol. 2025 Aug 11;15(8):e71893. doi: 10.1002/ece3.71893 (PMC12336414; doi:10.1002/ece3.71893)
Supplement: Supplementary file 1 — Data S1. [file ECE3-15-e71893-s001.zip › Aim1-code_petrel.csv]

plot	pop_size	call_rate	call_rate_k_purr	call_rate_k_chat	se_ps
P1	10.8771799367853	945.769230769231	916.882352941176	91.4411764705882	0.000652907989055417
P10	22.6039071495573	152.692307692308	583.8125	56.3333333333333	0.0262751078172504
P2	8.65300919947879	1393.33333333333	257	33.741935483871	0.0569850358766128
P3	7.02400797557765	560.2	213.90625	37.4193548387097	0.0161782972619285
P4	13.4009952374328	212.321428571429	46.6451612903226	6.92857142857143	0.0343164666152724
P5	6.58300296464118	479.090909090909	49.6	3.52631578947368	0.0251656230523035
P6	39.6094935943725	152.096774193548	3285.30303030303	42.5151515151515	0.224858470499954
P7	34.7827764414273	406.515151515152	2405.82857142857	115.764705882353	0.127134279075627
P8	15.8346198283305	283.965517241379	40.0909090909091	5.125	0.174278975732319
P9	9.13662906731983	188.225806451613	92.7647058823529	2.66666666666667	NA
