# Supplementary material for: Bioacoustics as a Measure of Population Size and Breeding Success of European Storm Petrels Hydrobates pelagicus
Source: Ecol Evol. 2025 Aug 11;15(8):e71893. doi: 10.1002/ece3.71893 (PMC12336414; doi:10.1002/ece3.71893)
Supplement: Supplementary file 1 — Data S1. [file ECE3-15-e71893-s001.zip › Aim2-code_petrel.csv]

	nest_ID	night	call_rate	est_hatch_date	estimated_age
1	B241	2023-07-27	35	2023-07-26	2
2	B241	2023-07-28	355	2023-07-26	3
3	B241	2023-07-29	865	2023-07-26	4
4	B241	2023-07-30	625	2023-07-26	5
5	B241	2023-07-31	800	2023-07-26	6
6	B241	2023-08-01	385	2023-07-26	7
7	B241	2023-08-02	3665	2023-07-26	8
8	B241	2023-08-03	1435	2023-07-26	9
9	B241	2023-08-04	5010	2023-07-26	10
10	B241	2023-08-05	4255	2023-07-26	11
11	B241	2023-08-06	2215	2023-07-26	12
12	B241	2023-08-07	6870	2023-07-26	13
13	B241	2023-08-08	1890	2023-07-26	14
14	B241	2023-08-09	2100	2023-07-26	15
15	B241	2023-08-10	6230	2023-07-26	16
16	B241	2023-08-11	2985	2023-07-26	17
17	B241	2023-08-11	925	2023-07-26	17
18	B241	2023-08-12	995	2023-07-26	18
19	B241	2023-08-13	690	2023-07-26	19
20	B241	2023-08-14	2005	2023-07-26	20
21	B241	2023-08-15	245	2023-07-26	21
22	B241	2023-08-16	2755	2023-07-26	22
23	B241	2023-08-17	2135	2023-07-26	23
24	B241	2023-08-18	1885	2023-07-26	24
25	B241	2023-08-19	1810	2023-07-26	25
26	B241	2023-08-20	735	2023-07-26	26
27	B241	2023-08-21	2490	2023-07-26	27
28	B241	2023-08-22	1345	2023-07-26	28
29	B241	2023-08-23	660	2023-07-26	29
30	B241	2023-08-24	755	2023-07-26	30
31	B241	2023-08-25	695	2023-07-26	31
32	B241	2023-08-26	580	2023-07-26	32
33	B241	2023-08-27	730	2023-07-26	33
34	B46	2023-08-11	2225	2023-07-27	16
35	B46	2023-08-12	2360	2023-07-27	17
36	B46	2023-08-13	7250	2023-07-27	18
37	B46	2023-08-14	1760	2023-07-27	19
38	B46	2023-08-15	3335	2023-07-27	20
39	B46	2023-08-16	3330	2023-07-27	21
40	B46	2023-08-17	5505	2023-07-27	22
41	B46	2023-08-18	4940	2023-07-27	23
42	B46	2023-08-19	1350	2023-07-27	24
43	B46	2023-08-20	2930	2023-07-27	25
44	B46	2023-08-21	6240	2023-07-27	26
45	B46	2023-08-22	1740	2023-07-27	27
46	B46	2023-08-23	3165	2023-07-27	28
47	B46	2023-08-24	1675	2023-07-27	29
48	B46	2023-08-25	3395	2023-07-27	30
49	B46	2023-08-26	2000	2023-07-27	31
50	B46	2023-08-27	740	2023-07-27	32
51	B46	2023-07-27	675	2023-07-27	1
52	B46	2023-07-28	545	2023-07-27	2
53	B46	2023-07-29	2615	2023-07-27	3
54	B46	2023-07-30	3485	2023-07-27	4
55	B46	2023-07-31	1015	2023-07-27	5
56	B46	2023-08-01	2305	2023-07-27	6
57	B46	2023-08-02	1150	2023-07-27	7
58	B46	2023-08-03	3100	2023-07-27	8
59	B46	2023-08-04	2715	2023-07-27	9
60	B46	2023-08-05	5765	2023-07-27	10
61	B46	2023-08-06	3235	2023-07-27	11
62	B46	2023-08-07	5015	2023-07-27	12
63	B46	2023-08-08	2795	2023-07-27	13
64	B46	2023-08-09	3510	2023-07-27	14
65	B46	2023-08-10	7710	2023-07-27	15
66	B46	2023-08-11	3920	2023-07-27	16
67	B56	2023-08-13	1775	2023-07-29	16
68	B56	2023-08-14	810	2023-07-29	17
69	B56	2023-08-15	1410	2023-07-29	18
70	B56	2023-08-16	465	2023-07-29	19
71	B56	2023-08-17	865	2023-07-29	20
72	B56	2023-08-18	740	2023-07-29	21
73	B56	2023-08-19	1025	2023-07-29	22
74	B56	2023-08-20	765	2023-07-29	23
75	B56	2023-08-21	440	2023-07-29	24
76	B56	2023-08-22	115	2023-07-29	25
77	B56	2023-08-23	1225	2023-07-29	26
78	B56	2023-08-24	1795	2023-07-29	27
79	B56	2023-08-25	885	2023-07-29	28
80	B56	2023-08-26	1790	2023-07-29	29
81	B56	2023-08-27	35	2023-07-29	30
82	B56	2023-08-04	35	2023-07-29	7
83	B56	2023-08-05	275	2023-07-29	8
84	B56	2023-08-06	540	2023-07-29	9
85	B56	2023-08-07	285	2023-07-29	10
86	B56	2023-08-08	15	2023-07-29	11
87	B56	2023-08-09	4100	2023-07-29	12
88	B56	2023-08-10	6875	2023-07-29	13
89	B56	2023-08-11	3700	2023-07-29	14
90	B56	2023-08-12	3945	2023-07-29	15
91	B61	2023-07-30	10	2023-07-27	4
92	B61	2023-07-31	50	2023-07-27	5
93	B61	2023-08-01	45	2023-07-27	6
94	B61	2023-08-02	15	2023-07-27	7
95	B61	2023-08-03	15	2023-07-27	8
96	B61	2023-08-04	15	2023-07-27	9
97	B61	2023-08-08	5	2023-07-27	13
98	B61	2023-08-09	110	2023-07-27	14
99	B61	2023-08-10	20	2023-07-27	15
100	B61	2023-08-11	10	2023-07-27	16
101	B61	2023-08-12	15	2023-07-27	17
102	B61	2023-08-13	35	2023-07-27	18
103	B61	2023-08-14	15	2023-07-27	19
104	B61	2023-08-16	100	2023-07-27	21
105	B61	2023-08-17	95	2023-07-27	22
106	B61	2023-08-18	20	2023-07-27	23
107	B61	2023-08-19	45	2023-07-27	24
108	B61	2023-08-21	300	2023-07-27	26
109	B61	2023-08-22	85	2023-07-27	27
110	B61	2023-08-23	90	2023-07-27	28
111	B61	2023-08-24	85	2023-07-27	29
112	B61	2023-08-25	1010	2023-07-27	30
113	B61	2023-08-27	1750	2023-07-27	32
114	B70	2023-07-31	50	2023-07-26	6
115	B70	2023-08-01	70	2023-07-26	7
116	B70	2023-08-02	90	2023-07-26	8
117	B70	2023-08-03	755	2023-07-26	9
118	B70	2023-08-04	1510	2023-07-26	10
119	B70	2023-08-05	1505	2023-07-26	11
120	B70	2023-08-06	815	2023-07-26	12
121	B70	2023-08-07	405	2023-07-26	13
122	B70	2023-08-18	50	2023-07-26	24
123	B70	2023-08-19	25	2023-07-26	25
124	B70	2023-08-20	15	2023-07-26	26
125	B70	2023-08-21	40	2023-07-26	27
126	B70	2023-08-22	70	2023-07-26	28
127	B70	2023-08-23	55	2023-07-26	29
128	B70	2023-08-24	315	2023-07-26	30
129	B70	2023-08-25	40	2023-07-26	31
130	B70	2023-08-27	55	2023-07-26	33
131	B72	2023-08-12	325	2023-07-27	17
132	B72	2023-08-13	475	2023-07-27	18
133	B72	2023-08-14	1130	2023-07-27	19
134	B72	2023-08-15	380	2023-07-27	20
135	B72	2023-08-16	1045	2023-07-27	21
136	B72	2023-08-17	1380	2023-07-27	22
137	B72	2023-08-19	365	2023-07-27	24
138	B72	2023-08-20	25	2023-07-27	25
139	B72	2023-08-21	110	2023-07-27	26
140	B72	2023-08-22	905	2023-07-27	27
141	B72	2023-08-24	1340	2023-07-27	29
142	B72	2023-08-25	225	2023-07-27	30
143	B72	2023-08-26	135	2023-07-27	31
144	B72	2023-08-27	130	2023-07-27	32
145	B72	2023-08-01	10	2023-07-27	6
146	B72	2023-08-02	1730	2023-07-27	7
147	B72	2023-08-03	400	2023-07-27	8
148	B72	2023-08-04	1025	2023-07-27	9
149	B72	2023-08-05	250	2023-07-27	10
150	B72	2023-08-06	10	2023-07-27	11
151	B72	2023-08-07	1760	2023-07-27	12
152	B72	2023-08-09	4885	2023-07-27	14
153	B72	2023-08-10	3035	2023-07-27	15
154	B73	2023-07-26	20	2023-07-20	7
155	B73	2023-07-27	335	2023-07-20	8
156	B73	2023-07-28	130	2023-07-20	9
157	B73	2023-07-29	30	2023-07-20	10
158	B73	2023-07-30	10	2023-07-20	11
159	B73	2023-07-31	45	2023-07-20	12
160	B73	2023-08-01	5	2023-07-20	13
161	B73	2023-08-02	10	2023-07-20	14
162	B73	2023-08-03	20	2023-07-20	15
163	B73	2023-08-04	10	2023-07-20	16
164	B73	2023-08-06	5	2023-07-20	18
165	B73	2023-08-07	940	2023-07-20	19
166	B73	2023-08-10	115	2023-07-20	22
167	B73	2023-08-12	15	2023-07-20	24
168	B73	2023-08-14	290	2023-07-20	26
169	B73	2023-08-15	330	2023-07-20	27
170	B73	2023-08-16	70	2023-07-20	28
171	B73	2023-08-17	255	2023-07-20	29
172	B73	2023-08-18	5	2023-07-20	30
173	B73	2023-08-19	730	2023-07-20	31
174	B73	2023-08-20	555	2023-07-20	32
175	B73	2023-08-21	905	2023-07-20	33
176	B73	2023-08-22	40	2023-07-20	34
177	B73	2023-08-23	470	2023-07-20	35
178	B73	2023-08-24	60	2023-07-20	36
179	B73	2023-08-25	1045	2023-07-20	37
180	B73	2023-08-26	15	2023-07-20	38
181	B73	2023-08-27	520	2023-07-20	39
182	B76	2023-07-20	220	2023-07-20	1
183	B76	2023-07-21	130	2023-07-20	2
184	B76	2023-07-22	115	2023-07-20	3
185	B76	2023-07-23	10	2023-07-20	4
186	B76	2023-07-24	170	2023-07-20	5
187	B76	2023-07-25	160	2023-07-20	6
188	B76	2023-07-26	785	2023-07-20	7
189	B76	2023-07-27	465	2023-07-20	8
190	B76	2023-07-28	570	2023-07-20	9
191	B76	2023-07-29	425	2023-07-20	10
192	B76	2023-07-30	860	2023-07-20	11
193	B76	2023-07-31	265	2023-07-20	12
194	B76	2023-08-01	160	2023-07-20	13
195	B76	2023-08-02	775	2023-07-20	14
196	B76	2023-08-03	85	2023-07-20	15
197	B76	2023-08-04	4275	2023-07-20	16
198	B76	2023-08-05	960	2023-07-20	17
199	B76	2023-08-06	2855	2023-07-20	18
200	B76	2023-08-07	1155	2023-07-20	19
201	B76	2023-08-10	1550	2023-07-20	22
202	B76	2023-08-11	1020	2023-07-20	23
203	B76	2023-08-12	2310	2023-07-20	24
204	B76	2023-08-13	410	2023-07-20	25
205	B76	2023-08-14	2770	2023-07-20	26
206	B76	2023-08-15	40	2023-07-20	27
207	B76	2023-08-16	2025	2023-07-20	28
208	B76	2023-08-17	3055	2023-07-20	29
209	B76	2023-08-18	420	2023-07-20	30
210	B76	2023-08-19	185	2023-07-20	31
211	B76	2023-08-20	2885	2023-07-20	32
212	B76	2023-08-21	265	2023-07-20	33
213	B76	2023-08-22	60	2023-07-20	34
214	B76	2023-08-23	1445	2023-07-20	35
215	B76	2023-08-24	215	2023-07-20	36
216	B76	2023-08-25	3840	2023-07-20	37
217	B76	2023-08-26	2615	2023-07-20	38
218	B76	2023-08-27	1705	2023-07-20	39
