# Supplementary material for: Bioacoustics as a Measure of Population Size and Breeding Success of European Storm Petrels Hydrobates pelagicus
Source: Ecol Evol. 2025 Aug 11;15(8):e71893. doi: 10.1002/ece3.71893 (PMC12336414; doi:10.1002/ece3.71893)
Supplement: Supplementary file 1 — Data S1. [file ECE3-15-e71893-s001.zip › Aim3-code_petrel.csv]

plot	plot_success	n_nests	n_success	acoustic_bs	n_nights	mean_acoustic_bs	se_success
P9	0	1	0	155	14	11.07142857	0.158113883
P8	0.333333333	3	1	0	1	0	0.03928371
P3	0.4	5	2	9435	21	449.2857143	0.022419757
P2	0.5	4	2	9450	22	429.5454545	0
P7	0.875	16	14	32195	29	1110.172414	0.003436609
P10	0.642857143	14	9	3295	13	253.4615385	0.0022599
P1	0.666666667	9	6	13090	21	623.3333333	0
P4	0.75	8	6	27860	31	898.7096774	0.003207501
P5	0.75	4	3	5990	18	332.7777778	0
P6	0.909090909	11	10	9275	15	618.3333333	0.012987013
