# Supplementary material for: Bioacoustics as a Measure of Population Size and Breeding Success of European Storm Petrels Hydrobates pelagicus
Source: Ecol Evol. 2025 Aug 11;15(8):e71893. doi: 10.1002/ece3.71893 (PMC12336414; doi:10.1002/ece3.71893)
Supplement: Supplementary file 1 — Data S1. [file ECE3-15-e71893-s001.zip › petrel_codefile.R]

# For Ecology & Evolution submission ####
#$################################################################################################################$##

rm(list=ls()) # Clear workspace

# load required packages ####

# for wrangling
library(dplyr)
library(tidyr)
library(tidyverse)

# for modelling
library(mgcv)
library(lme4)
library(MuMIn)
library(sjPlot)

# for plotting
library(ggrepel)
library(ggplot2)
library(ggpubr)
library(viridis)

# Set a working directory where all files will be located
setwd("")

#
# Aim 1: Bioacoustics vs. observed-based measures of population size ####
dat <- read.csv(paste0(getwd(),"/petrel_data-files/Aim1-code_petrel.csv"))
dat_long <- subset(dat, select=-c(call_rate))
dat_long <- dat_long %>% 
  pivot_longer(cols = `call_rate_k_purr`:`call_rate_k_chat`,names_to = "call_type", values_to = "call_rate")

# purr call and observer-based
model_purr <- glm(pop_size~ scale(call_rate_k_purr), family=poisson, data= dat)
summary(model_purr)
confint(model_purr)
r.squaredGLMM(model_purr)

# plot
purr_model_data <- get_model_data(model_purr, terms=c("call_rate_k_purr"), type="pred")

purr <- ggplot(purr_model_data, aes(x=x, y=predicted)) +
  geom_line(size=1) + 
  geom_ribbon(aes(ymin= conf.low, ymax=conf.high), alpha=0.1, linetype=0) +
  geom_point(data=dat, aes(x=call_rate_k_purr, y=pop_size), size=5) + 
  xlab("Adult: purr") + 
  ylab("Observer-based population size") +
  geom_text(data=filter(dat_long, call_type=="call_rate_k_purr"), aes(x=call_rate, y=pop_size,label=plot), nudge_y=1, size=6) +
  scale_colour_viridis(discrete=T) +
  theme_light() +
  theme(legend.position = "none") +
  theme(axis.text=element_text(size=20), axis.title=element_text(size=30)) +
  theme(axis.title.y = element_text(margin = margin(t = 0, r = 20, b = 0, l = 0))) +
  theme(axis.title.x = element_text(margin = margin(t = 20, r = 0, b = 0, l = 0))) 

purr

# chat call and observer-based
model_chat <- glm(pop_size~ scale(call_rate_k_chat), family=poisson, data= dat)
summary(model_chat)
confint(model_chat)
r.squaredGLMM(model_chat)

chat_model_data <- get_model_data(model_chat, terms=c("call_rate_k_chat"), type="pred")

chat <- ggplot(chat_model_data, aes(x=x, y=predicted)) +
  geom_line(size=1) + 
  geom_ribbon(aes(ymin= conf.low, ymax=conf.high), alpha=0.1, linetype=0) +
  geom_point(data=dat, aes(x=call_rate_k_chat, y=pop_size), size=5) + 
  xlab("Adult: chat") + 
  ylab("Observer-based population size") +
  geom_text(data=filter(dat_long, call_type=="call_rate_k_chat"), aes(x=call_rate, y=pop_size,label=plot), nudge_y=1, size=6) +
  scale_colour_viridis(discrete=T) +
  theme_light() +
  theme(legend.position = "none") +
  theme(axis.text=element_text(size=20), axis.title=element_text(size=30)) +
  theme(axis.title.y = element_text(margin = margin(t = 0, r = 20, b = 0, l = 0))) +
  theme(axis.title.x = element_text(margin = margin(t = 20, r = 0, b = 0, l = 0))) 

chat

# relationship between purr call and chat call
cor.test(dat$call_rate_k_chat, dat$call_rate_k_purr)
#
# Aim 2: Changes in chick call rate with chick age ####
dat <- read.csv(paste0(getwd(),"/petrel_data-files/Aim2-code_petrel.csv"))

# GAMM of chick call rate with age
dat$nest_ID <- as.factor(dat$nest_ID)
gam_dat <- gamm(call_rate ~ s(estimated_age, k=8) + s(nest_ID, bs = 're'), data=dat,
                      correlation = corAR1(), family="poisson")
summary(gam_dat$gam)
confint(gam_dat$gam)

model_data <- get_model_data(gam_dat$gam, terms=c("estimated_age"), type="pred")

chick_age_plot <- ggplot(model_data, aes(y= predicted, x=x)) + 
  geom_line(size=1) + 
  geom_ribbon(aes(ymin= conf.low, ymax=conf.high), alpha=.2, linetype=0) +
  geom_point(data=dat, aes(x=estimated_age, y=call_rate, colour=nest_ID), size=3) +
  xlab(" Estimated age (days)") + 
  ylab("Average call rate (secs/ night)") +
  scale_colour_viridis(discrete=T) +
  theme_light() +
  theme(axis.text=element_text(size=20), axis.title=element_text(size=30)) +
  theme(axis.title.y = element_text(margin = margin(t = 0, r = 20, b = 0, l = 0))) +
  theme(axis.title.x = element_text(margin = margin(t = 20, r = 0, b = 0, l = 0))) +
  theme(legend.position= "none") 

chick_age_plot

#
# Aim 3: Bioacoustics vs. observer-based measures of chick abundance, and breeding success ####
dat <- read.csv(paste0(getwd(),"/petrel_data-files/Aim3-code_petrel.csv"))

# chick call rate and number of chicks
model_no_chick <- glm(n_success~ scale(mean_acoustic_bs), family=poisson, data=dat)
summary(model_no_chick)
r.squaredGLMM(model_no_chick)
confint(model_no_chick)

#plot
no_chick_model_data <- get_model_data(model_no_chick, terms=c("mean_acoustic_bs"), type="pred")
no_chick_model_plot <- ggplot(no_chick_model_data, aes(y= predicted, x=x)) + 
  geom_line(size=1) + 
  geom_ribbon(data= no_chick_model_data, aes(ymin= conf.low, ymax=conf.high), alpha=0.1, linetype=0) +
  geom_point(data=dat, aes(x= mean_acoustic_bs, y=n_success), size=3) +
  geom_text_repel(data= dat, aes(x= mean_acoustic_bs, y=n_success, label=plot), nudge_y=0.6, size=10, segment.color = NA) +
  xlab(" ") + 
  ylab(" Observer-based no. chicks") +
  scale_colour_viridis(discrete=T) +
  theme_light() +
  theme(axis.text=element_text(size=30), axis.title=element_text(size=40)) +
  theme(axis.title.y = element_text(margin = margin(t = 0, r = 20, b = 0, l = 0))) +
  theme(axis.title.x = element_text(margin = margin(t = 20, r = 0, b = 0, l = 0))) +
  theme(legend.position= "none")

no_chick_model_plot

# chick call rate and breeding success
model_chick_call <- glm(cbind(n_success, n_nests-n_success) ~ scale(mean_acoustic_bs), family=binomial(link="logit"), data= dat)
summary(model_chick_call)
r.squaredGLMM(model_no_chick)
confint(model_chick_call)

# relationship between the number of chicks and breeding success
cor.test(dat$n_success, dat$plot_success)

#plot
chick_model_data <- get_model_data(model_chick_call, terms=c("mean_acoustic_bs"), type="pred")

chick_model_plot <- ggplot(chick_model_data, aes(y= predicted, x=x)) + 
  geom_line(size=1) + 
  geom_ribbon(data= chick_model_data, aes(ymin= conf.low, ymax=conf.high), alpha=0.1, linetype=0) +
  geom_point(data=dat, aes(x= mean_acoustic_bs, y=plot_success), size=3) +
  geom_errorbar(data=dat, aes(x= mean_acoustic_bs, y=plot_success, ymin= ifelse((plot_success-se_success)>0, plot_success-se_success, 0), ymax= plot_success+se_success), size=1, colour="gray20") +
  geom_text(data= dat, aes(x= mean_acoustic_bs, y=plot_success, label=plot), nudge_y=0.03, size=10) +
  xlab(" ") + 
  ylab(" Observer-based breeding success") +
  scale_colour_viridis(discrete=T) +
  theme_light() +
  theme(axis.text=element_text(size=30), axis.title=element_text(size=40)) +
  theme(axis.title.y = element_text(margin = margin(t = 0, r = 20, b = 0, l = 0))) +
  theme(axis.title.x = element_text(margin = margin(t = 20, r = 0, b = 0, l = 0))) +
  theme(legend.position= "none")  

chick_model_plot

# Make final figure of both chick measures together
both_together_chick <- ggarrange(no_chick_model_plot, chick_model_plot,
                                 labels = c("a", "b"), font.label=list(size = 40),
                                 ncol = 2, nrow = 1) 

both_together_chick <- annotate_figure(both_together_chick, bottom = text_grob("Average call rate (secs/night)",
                                                                               color = "black", rot = 0, size=40, vjust= -2,  hjust=0.35))

both_together_chick

# acoustic-based measure of breeding success, and observer-based measure of breeding success
dat2 <- read.csv(paste0(getwd(),"/petrel_data-files/Aim3-code_petrel.csv"))
dat <- read.csv(paste0(getwd(),"/petrel_data-files/Aim1-code_petrel.csv"))

combo <- left_join(dat2, dat)

combo$chick_over_purr <- combo$mean_acoustic_bs/ combo$call_rate_k_purr
combo$chick_over_chat <- combo$mean_acoustic_bs/ combo$call_rate_k_chat

# purr
model_chick_purr <- glm(cbind(n_success, n_nests-n_success) ~ scale(chick_over_purr), family=binomial(link="logit"), data= combo)
summary(model_chick_purr)
confint(model_chick_purr)
cor.test(combo$plot_success, combo$chick_over_purr)

# chat
model_chick_chat <- glm(cbind(n_success, n_nests-n_success) ~ scale(chick_over_chat), family=binomial(link="logit"), data= combo)
summary(model_chick_chat)
confint(model_chick_chat)
cor.test(combo$plot_success, combo$chick_over_chat)

# quick plot purr
ggplot(combo, aes(x=plot_success, y= chick_over_purr)) + 
  geom_point() +
  geom_text(data= combo, aes(x=plot_success, y= chick_over_purr, label=plot), nudge_y=0.03, size=10) 

# quick plot chat
ggplot(combo, aes(x=plot_success, y= chick_over_chat)) + 
  geom_point() +
  geom_text(data= combo, aes(x=plot_success, y= chick_over_chat, label=plot), nudge_y=0.03, size=10) 
