# Supplementary material for: Bioacoustics as a Measure of Population Size and Breeding Success of European Storm Petrels Hydrobates pelagicus
Source: Ecol Evol. 2025 Aug 11;15(8):e71893. doi: 10.1002/ece3.71893 (PMC12336414; doi:10.1002/ece3.71893)
Supplement: Supplementary file 1 — Data S1. [file ECE3-15-e71893-s001.zip › summary-data-for-plots.csv]

plot	plot_success	n_nests	n_success	acoustic_bs	n_nights	mean_acoustic_bs	se_success
P1	0.666666666666667	9	6	13090	21	623.333333333333	0
P10	0.642857142857143	14	9	3295	13	253.461538461538	0.00225989998988689
P2	0.5	4	2	9450	22	429.545454545455	0
P3	0.4	5	2	9435	21	449.285714285714	0.0224197569711516
P4	0.75	8	6	27860	31	898.709677419355	0.00320750149549792
P5	0.75	4	3	5990	18	332.777777777778	0
P6	0.909090909090909	11	10	9275	15	618.333333333333	0.012987012987013
P7	0.625	16	10	32195	29	1110.1724137931	0.00343660874517634
P8	0.333333333333333	3	1	0	1	0	0.0392837100659193
P9	0	1	0	155	14	11.0714285714286	0.158113883008419
